# Supplementary material for: Comparative effects of two heat acclimation protocols consisting of high-intensity interval training in the heat on aerobic performance and thermoregulatory responses in exercising rats
Source: PLoS One. 2020 Feb 21;15(2):e0229335. doi: 10.1371/journal.pone.0229335 (PMC7034902; doi:10.1371/journal.pone.0229335)
Supplement: S1 Fig — Panel A—Workload (J) during the training sessions. Panel B—Workload (J) during all training sessions. (XLSX) [file pone.0229335.s001.xlsx]

## Sheet: Sheet1
Panel A - Workload (J) during the training sessions
HIIT - 100%					HIIT - 85%
		Workload					Workload
Rat	First	Middle	Last		Rat	First	Middle	Last
8	75.2076	149.893	207.711		16	86.9151	133.6	193.818
9	61.1268	121.993	174.825		17	97.1325	159.902	225.528
10	89.2893	173.277	241.003		18	101.273	156.228	219.103
11	86.9602	166.698	224.404		19	108.938	171.731	242.463
12	76.2028	143.336	196.32		20	99.1131	157.285	218.906
13	73.7484	144.424	199.928		21	105.269	165.588	241.291
14	63.5658	125.941	173.127		22	123.81	176.007	261.318
15	78.9294	156.962	236.085		23	103.778	174.836	251.429
Number	8	8	8		Number	8	8	8
Average	75.6288	147.815	206.675		Average	103.279	161.897	231.732
SD	9.89784	18.0066	25.7777		SD	10.5878	13.8096	21.6128
SEM	3.49941	6.3663	9.11379		SEM	3.74334	4.88242	7.64127
Panel B - Workload (J) during all training sessions
HIIT - 100%			HIIT - 85%
Rat	Workload		Rat	Workload
8	979.225		16	1363.07
9	802.436		17	1587.25
10	1141.84		18	1475.93
11	1095.16		19	1726.13
12	950.491		20	1571.61
13	948.208		21	1680.41
14	822.818		22	1850.25
15	1044.61		23	1761.97
Number	8		Number	8
Average	973.099		Average	1627.08
SD	120.336		SD	159.404
SEM	42.5452		SEM	56.3578
