# Supplementary material for: Comparative effects of two heat acclimation protocols consisting of high-intensity interval training in the heat on aerobic performance and thermoregulatory responses in exercising rats
Source: PLoS One. 2020 Feb 21;15(2):e0229335. doi: 10.1371/journal.pone.0229335 (PMC7034902; doi:10.1371/journal.pone.0229335)
Supplement: S2 Fig — Panel A—Colonic temperature (°C) during the first heat acclimation session. Panel B—Tail-skin temperature (°C) during the first heat acclimation session. Panel C—Colonic temperature (°C) during the last heat acclimation session. Panel D—Tail-skin temperature (°C) during the last heat acclimation session. (XLSX) [file pone.0229335.s002.xlsx]

## Sheet: Sheet1
Panel A - Colonic temperature (ºC) during the first heat acclimation session
Untrained							HIIT - 100%							HIIT - 85%
Rat	Beginning	1st stage	2nd stage	3rd stage	Final		Rat	Beginning	1st stage	2nd stage	3rd stage	Final		Rat	Beginning	1st stage	2nd stage	3rd stage	Final
1	37.49	38.65	39.22	39.19	39.47		8	37.53	39.57	39.94	40.18	40.57		16	37.51	39.07	39.84	40.27	41.27
2	37.9	37.78	38.06	38.2	38.41		9	37.15	39.33	40.09	40.51	41.14		17	37.56	39.23	39.72	39.93	40.74
3	37.2	38.02	38.3	38.3	38.49		10	36.88	38.52	38.83	39.02	39.39		18	36.99	38.49	38.78	38.95	39.71
4	37.74	38.86	39.29	39.23	39.11		11	36.88	38.52	38.83	39.02	39.39		19	37.12	38.51	38.96	39.11	39.94
5	36.72	38.27	38.7	38.81	39		12	37.27	39.07	39.81	40.19	40.79		20	37.2	38.76	39.38	39.53	40.07
6	37.21	38.01	38.28	38.47	38.83		13	36.87	38.47	39.06	39.46	40.23		21	37.07	38.73	39.3	39.73	40.56
7	38.08	39.08	39.36	39.42	39.54		14	37.18	38.81	39.59	39.97	40.81		22	37.22	38.38	38.76	38.87	39.5
							15	37.29	38.41	38.96	39.52	40.1		23	37.43	39.49	40.07	40.28	41.08
Number	7	7	7	7	7		Number	8	8	8	8	8		Number	8	8	8	8	8
Average	37.4771	38.3814	38.7443	38.8029	38.9786		Average	37.1313	38.8375	39.3887	39.7338	40.3025		Average	37.2625	38.8325	39.3513	39.5837	40.3587
SD	0.471335	0.488516	0.545645	0.489956	0.43941		SD	0.239251	0.4397	0.52507	0.561272	0.65244		SD	0.212183	0.394344	0.496256	0.565103	0.649559
SEM	0.178148	0.184642	0.206234	0.185186	0.166081		SEM	0.084588	0.155457	0.18564	0.19844	0.230673		SEM	0.0750179	0.139422	0.175453	0.199794	0.229654
Panel B - Tail-skin temperature (ºC) during the first heat acclimation session
Untrained							HIIT - 100%							HIIT - 85%
Rat	Beginning	1st stage	2nd stage	3rd stage	Final		Rat	Beginning	1st stage	2nd stage	3rd stage	Final		Rat	Beginning	1st stage	2nd stage	3rd stage	Final
1	31.3	32.6	32.7	35.1	35.7		8	33	33.3	34.6	35.4	35.9		16	30.1	34.7	35.2	35.7	35.8
2	30.8	29.5	30.1	31.5	33.2		9	32.4	31.8	35.5	36.3	36.7		17	32	33.5	35.5	36.4	37.2
3	30.3	31	31.4	33.4	34.4		10	30.9	30.6	33.9	34.8	35.3		18	30.8	30.5	34.1	34.4	34.3
4	32.1	31.6	33.2	35.7	36.2		11	31	31.4	34.9	36	36.7		19	30.8	30.5	34.1	34.4	34.3
5	31.5	29.6	29.1	29.1	30.4		12	29	28.1	32.3	33.8	34		20	27.7	30.8	32.4	33.4	34.3
6	30.6	31.8	32.3	32.9	33.5		13	28.7	29.6	32.4	33.6	34.6		21	27.2	33.7	35.5	36.4	37
7	26.9	33.3	34.8	35.5	36.4		14	28.8	29.7	32.7	34.1	35.1		22	28.5	31.1	33.5	35.4	36.6
							15	28.3	30.1	33.8	35.8	36.6		23	28.6	33.4	34.1	34.6	35.5
Number	7	7	7	7	7		Number	8	8	8	8	8		Number	8	8	8	8	8
Average	30.5	31.3429	31.9429	33.3143	34.2571		Average	30.2625	30.575	33.7625	34.975	35.6125		Average	29.4625	32.275	34.3	35.0875	35.625
SD	1.69804	1.42812	1.92428	2.41138	2.12278		SD	1.81418	1.58902	1.20468	1.05119	1.02878		SD	1.70372	1.71277	1.07305	1.06562	1.23259
SEM	0.641798	0.539778	0.72731	0.911417	0.802335		SEM	0.64141	0.561805	0.425918	0.371652	0.363729		SEM	0.602358	0.605555	0.379379	0.376752	0.435787
Panel C - Colonic temperature (ºC) during the last heat acclimation session
Untrained											HIIT - 100%											HIIT - 85%
Rat	Beginning	1st stage	2nd stage	3rd stage	4th stage	5th stage	6th stage	7th stage	Final		Rat	Beginning	1st stage	2nd stage	3rd stage	4th stage	5th stage	6th stage	7th stage	Final		Rat	Beginning	1st stage	2nd stage	3rd stage	4th stage	5th stage	6th stage	7th stage	Final
1	37.11	38.62	39.29	39.42	39.66	39.85	39.95	40.13	40.06		8	37.15	38.29	38.61	38.98	39.37	39.84	40.16	40.49	41.11		16	37.57	39.08	39.68	40.21	40.7	41.16	41.51	41.62	41.67
2	36.98	37.86	38.12	38.06	37.93	38.04	38.05	38.09	38.17		9	37.1	38.83	39.26	39.71	40.22	40.63	41.11	41.39	41.79		17	37.3	38.84	39.51	40.15	40.68	41.06	41.43	41.57	41.71
3	36.76	37.67	37.96	38.16	38.18	38.28	38.28	38.21	38.34		10	37.12	37.93	38.29	38.66	39	39.34	39.64	39.95	40.53		18	36.77	38.52	38.71	39.09	39.42	39.74	39.96	40.06	40.09
4	36.66	37.89	38.31	38.63	38.61	38.57	38.33	38.05	37.86		11	36.51	38.06	38.88	39.02	39.37	39.76	40.17	40.45	40.79		19	36.71	38.42	39.04	39.74	40.38	40.95	41.4	41.73	41.88
5	36.41	37.91	38.15	38.28	38.04	38.09	38.02	38.09	37.93		12	36.75	38.01	38.34	38.66	38.92	39.5	39.96	40.15	40.94		20	37.11	38.42	38.68	38.9	39.19	39.48	39.73	39.94	40.04
6	36.94	38.01	38.12	38	37.91	37.86	37.87	37.98	38.2		13	36.48	38.31	38.6	39.35	39.92	40.48	40.81	41.08	41.37		21	37	38.25	38.62	38.97	39.26	39.49	39.75	39.92	40.01
7	36.46	37.7	38.17	38.16	38.26	38.05	38.1	38.03	37.55		14	36.92	37.92	38.13	38.32	38.6	38.98	39.26	39.54	39.97		22	36.4	38.22	38.65	39.23	39.54	39.76	40.2	40.4	40.42
											15	36.9	38.69	39.44	40.03	40.59	41	41.23	41.36	41.81		23	36.59	38.51	39.17	39.77	40.34	40.77	41.14	41.31	41.42
Number	7	7	7	7	7	7	7	7	7		Number	8	8	8	8	8	8	8	8	8		Number	8	8	8	8	8	8	8	8	8
Average	36.76	37.9514	38.3029	38.3871	38.37	38.3914	38.3714	38.3686	38.3014		Average	36.8662	38.255	38.6938	39.0913	39.4988	39.9412	40.2925	40.5513	41.0388		Average	36.9313	38.5325	39.0075	39.5075	39.9387	40.3013	40.64	40.8187	40.905
SD	0.266396	0.317985	0.447203	0.499557	0.616982	0.681308	0.713429	0.779966	0.818442		SD	0.265434	0.34641	0.468125	0.575113	0.687967	0.697842	0.702033	0.675731	0.626406		SD	0.388088	0.292221	0.415065	0.526247	0.647422	0.745873	0.800428	0.811444	0.836472
SEM	0.100688	0.120187	0.169027	0.188815	0.233197	0.25751	0.269651	0.2948	0.309342		SEM	0.0938452	0.122474	0.165507	0.203333	0.243233	0.246725	0.248206	0.238907	0.221468		SEM	0.13721	0.103316	0.146747	0.186056	0.228898	0.263706	0.282994	0.286889	0.295738
Panel D - Tail-skin temperature (ºC) during the last heat acclimation session
Untrained											HIIT - 100%											HIIT - 85%
Rat	Beginning	1st stage	2nd stage	3rd stage	4th stage	5th stage	6th stage	7th stage	Final		Rat	Beginning	1st stage	2nd stage	3rd stage	4th stage	5th stage	6th stage	7th stage	Final		Rat	Beginning	1st stage	2nd stage	3rd stage	4th stage	5th stage	6th stage	7th stage	Final
1	27.7	31.1	31.9	35.1	36	36.9	36.8	37.1	36.5		8	27.9	29.4	33	34.7	35.1	35.3	35.9	36.5	37		16	28.7	34	36.2	36.7	37.1	37.2	37.5	37.4	37.5
2	29	30.7	30.9	33.2	34.6	34.8	34.8	35	35		9	30	31.9	34.1	35.2	35.7	36.1	36.6	36.5	37.2		17	28.1	34.5	36.8	37.4	37.7	38	38	37.9	38
3	29.6	30.8	30.9	32	33.4	34.2	35.1	35.4	35.5		10	29.7	32.9	34.2	34.9	35.2	35.1	35.7	36	36.3		18	29.9	30.2	34.4	35.4	35.8	35.9	36.1	36.2	36.1
4	30.2	30.1	31	31.4	33.3	35	34.6	35.2	35.8		11	31.3	29.5	29.3	33.3	34.5	35.3	35.9	36.2	36.7		19	28.6	32	34.6	35.5	36	36.4	36.8	37.1	37.1
5	30	29.1	29.4	29.2	32.6	31	32.3	32.7	33.6		12	29.1	30.03	32.2	33.9	34.8	35.7	35.7	36	37.4		20	27	33.1	34.9	35.5	35.9	36.1	36.4	36.5	36.5
6	27.4	29.9	33.5	34.5	34.2	33.8	33.7	35.3	35.3		13	28.1	33.5	36	36.8	37.6	38.1	38.3	38.4	38.4		21	32.4	34.5	35.3	35.8	36.1	36.3	36.6	36.8	36.8
7	27.8	32.2	34	35.7	36.6	36.1	36.9	36.9	37.3		14	26.8	28.7	30.8	32	33.3	34.1	34.6	35.1	35.7		22	27.4	32.7	35.3	36.1	36.1	36.5	36.7	37	37
											15	25.8	28.2	29.8	32.4	34	35.5	35.9	36.5	37.1		23	30.3	30.8	31.7	32.3	32.8	33.6	34.6	34.9	35.3
Number	7	7	7	7	7	7	7	7	7		Number	8	8	8	8	8	8	8	8	8		Number	8	8	8	8	8	8	8	8	8
Average	28.8143	30.5571	31.6571	33.0143	34.3857	34.5429	34.8857	35.3714	35.5714		Average	28.5875	30.5162	32.425	34.15	35.025	35.65	36.075	36.4	36.975		Average	29.05	32.725	34.9	35.5875	35.9375	36.25	36.5875	36.725	36.7875
SD	1.1725	0.986335	1.61334	2.30899	1.46791	1.89196	1.63037	1.45111	1.16864		SD	1.79399	1.9885	2.34262	1.57933	1.28035	1.14518	1.0539	0.931972	0.795972		SD	1.75906	1.63336	1.52128	1.49708	1.43322	1.26604	1.00774	0.903564	0.835699
SEM	0.443164	0.3728	0.609784	0.872716	0.554818	0.715095	0.616221	0.548467	0.441704		SEM	0.634271	0.703039	0.82824	0.558378	0.452671	0.404881	0.372611	0.329502	0.281419		SEM	0.621921	0.577479	0.537853	0.529298	0.506718	0.447613	0.356289	0.319458	0.295464
