# Supplementary material for: Comparative effects of two heat acclimation protocols consisting of high-intensity interval training in the heat on aerobic performance and thermoregulatory responses in exercising rats
Source: PLoS One. 2020 Feb 21;15(2):e0229335. doi: 10.1371/journal.pone.0229335 (PMC7034902; doi:10.1371/journal.pone.0229335)
Supplement: S3 Fig — Panel A—Colonic temperature (°C) at the beginning of the acclimation sessions. Panel B—Colonic temperature (°C) at the end of the acclimation sessions. Panel C—Change in colonic temperature (°C) during the acclimation sessions. Panel D—Tail-skin temperature (°C) at the end of the acclimation sessions. (XLSX) [file pone.0229335.s003.xlsx]

## Sheet: Sheet1
Panel A - Colonic temperature (ºC) at the beginning of the acclimation sessions
Untrained				HIIT - 100%				HIIT - 85%
Rat	First	Last		Rat	First	Last		Rat	First	Last
1	37.49	38.04		8	37.51	37.15		16	38.53	37.3
2	37.9	36.96		9	37.56	37.1		17	37.15	37.7
3	37.2	36.91		10	36.99	37.12		18	36.88	36.79
4	37.74	37.16		11	37.12	36.51		19	36.88	37
5	36.72	37.11		12	37.2	36.75		20	37.27	37.21
6	37.21	37.03		13	37.07	36.48		21	36.87	36.96
7	38.08	37.22		14	37.22	36.92		22	37.18	36.93
				15	37.43	36.9		23	37.29	36.61
Number	7	7		Number	8	8		Number	8	8
Average	37.4771	37.2043		Average	37.2625	36.8662		Average	37.2563	37.0625
SD	0.471335	0.384311		SD	0.212183	0.265434		SD	0.544215	0.33712
SEM	0.178148	0.145256		SEM	0.0750179	0.0938452		SEM	0.192409	0.11919
Panel B - Colonic temperature (ºC) at the end of the acclimation sessions
Untrained				HIIT - 100%				HIIT - 85%
Rat	First	Last		Rat	First	Last		Rat	First	Last
1	39.47	39.42		8	41.27	41.11		16	40.57	40.85
2	38.41	37.79		9	40.74	41.79		17	41.14	40.83
3	38.49	38.03		10	39.71	40.53		18	39.39	39.69
4	39.11	38.74		11	39.94	40.79		19	39.39	41.68
5	39	38.33		12	40.07	40.94		20	40.79	40.78
6	38.83	37.94		13	40.56	41.37		21	40.23	41.08
7	39.54	38.81		14	39.5	39.97		22	40.81	40.73
				15	41.08	41.81		23	40.1	41.62
Number	7	7		Number	8	8		Number	8	8
Average	38.9786	38.4371		Average	40.3587	41.0388		Average	40.3025	40.9075
SD	0.43941	0.583087		SD	0.649559	0.626406		SD	0.65244	0.618009
SEM	0.166081	0.220386		SEM	0.229654	0.221468		SEM	0.230673	0.218499
Panel C - Change in colonic temperature (ºC) during the acclimation sessions
Untrained				HIIT - 100%				HIIT - 85%
Rat	First	Last		Rat	First	Last		Rat	First	Last
1	1.98	1.38		8	3.76	3.96		16	2.04	3.55
2	0.51	0.83		9	3.18	4.69		17	3.99	3.13
3	1.29	1.12		10	2.72	3.41		18	2.51	2.9
4	1.37	1.58		11	2.82	4.28		19	2.51	4.68
5	2.28	1.22		12	2.87	4.19		20	3.52	3.57
6	1.62	0.91		13	3.49	4.89		21	3.36	4.12
7	1.46	1.59		14	2.28	3.05		22	3.63	3.8
				15	3.65	4.91		23	2.81	5.01
Number	7	7		Number	8	8		Number	8	8
Average	1.50143	1.23286		Average	3.09625	4.1725		Average	3.04625	3.845
SD	0.562122	0.302529		SD	0.513335	0.678754		SD	0.67589	0.726931
SEM	0.212462	0.114345		SEM	0.181491	0.239976		SEM	0.238963	0.257009
Panel D - Tail-skin temperature (ºC) at the end of the acclimation sessions
Untrained				HIIT - 100%				HIIT - 85%
Rat	First	Last		Rat	First	Last		Rat	First	Last
1	35.7	36.5		8	35.9	37		16	35.8	37.5
2	33.2	35		9	36.7	37.2		17	37.2	38
3	34.4	35.5		10	35.3	36.3		18	34.3	36.1
4	36.2	35.8		11	36.7	36.7		19	34.3	37.1
5	30.4	33.6		12	34	37.4		20	34.3	36.5
6	33.5	35.3		13	34.6	38.4		21	37	36.8
7	36.4	37.3		14	35.1	35.7		22	36.6	37
				15	36.6	37.1		23	35.5	35.3
Number	7	7		Number	8	8		Number	8	8
Average	34.2571	35.5714		Average	35.6125	36.975		Average	35.625	36.7875
SD	2.12278	1.16864		SD	1.02878	0.795972		SD	1.23259	0.835699
SEM	0.802335	0.441704		SEM	0.363729	0.281419		SEM	0.435787	0.295464
