# Supplementary material for: Comparative effects of two heat acclimation protocols consisting of high-intensity interval training in the heat on aerobic performance and thermoregulatory responses in exercising rats
Source: PLoS One. 2020 Feb 21;15(2):e0229335. doi: 10.1371/journal.pone.0229335 (PMC7034902; doi:10.1371/journal.pone.0229335)
Supplement: S4 Fig — Panel A—Ratio between the change in colonic temperature and the distance travelled (°C/km) during the acclimation sessions. Panel B—Ratio between the change in colonic temperature and the distance travelled (°C/km) during the acclimation sessions in the HIIT 100% group. Panel C—Ratio between the change in colonic temperature and the distance travelled (°C/km) during the acclimation sessions in the HIIT 85% group. (XLSX) [file pone.0229335.s004.xlsx]

## Sheet: Sheet1
Panel A - Ratio between the change in colonic temperature and the distance travelled (ºC/km) during the
acclimation sessions
HIIT - 100%				HIIT - 85%
Rat	First	Last		Rat	First	Last
8	13.3418	5.68916		16	5.40311	5.01394
9	12.6411	7.54796		17	10.8571	5.78512
10	8.10344	4.11369		18	5.89562	3.75948
11	9.2623	5.69149		19	10.2719	5.34488
12	8.92691	5.27708		20	7.47918	3.00131
13	11.9832	6.79828		21	6.99388	3.02057
14	8.0429	4.3559		22	9.74235	4.19712
15	12.6957	6.91549		23	7.16325	4.78256
Number	8	8		Number	8	8
Average	10.6247	5.79863		Average	7.97581	4.36312
SD	2.24704	1.22607		SD	2.05329	1.04433
SEM	0.79445	0.433483		SEM	0.725946	0.369226
Panel B - Ratio between the change in colonic temperature and the distance travelled (ºC/km) during the
acclimation sessions in the HIIT 100% group
Rat	1	2	3	4	5	6	7
8	13.3418	11.6589	8.66275	8.56734	6.83137	6.81101	5.68916
9	12.6411	12.968	9.44938	8.66626	8.67997	7.04713	7.54796
10	8.10344	4.75458	4.59365	5.39084	5.01336	5.10497	4.11369
11	9.2623	7.246	8.14518	7.96606	7.3453	5.52195	5.69149
12	8.92691	8.20031	8.29303	6.30637	7.05519	5.88537	5.27708
13	11.9832	8.59568	8.22818	6.13818	6.32086	6.40219	6.79828
14	8.0429	9.05177	6.5044	5.38337	6.15837	4.84778	4.3559
15	12.6957	9.2517	9.65363	7.88626	7.21101	7.44223	6.91549
Number	8	8	8	8	8	8	8
Average	10.6247	8.96587	7.94128	7.03808	6.82693	6.13283	5.79863
SD	2.24704	2.52911	1.65814	1.38186	1.06195	0.943037	1.22607
SEM	0.79445	0.894175	0.586239	0.488563	0.375458	0.333414	0.433483
Panel C - Ratio between the change in colonic temperature and the distance travelled (ºC/km) during the
acclimation sessions in the HIIT 85% group
Rat	1	2	3	4	5	6	7	8	9	10
16	5.40311	5.40311	9.14481	7.57892	7.09904	7.09904	6.60056	6.89392	4.34134	5.01394
17	10.8571	10.8571	8.23681	9.07336	7.93061	8.08993	6.4346	6.4346	4.106	5.78512
18	5.89562	5.89562	4.66598	3.7587	4.40084	4.12579	3.81133	2.75769	3.28389	3.75948
19	10.2719	5.38257	7.35344	5.73061	5.67801	5.32924	5.07102	4.73849	4.83831	5.34488
20	7.47918	7.47918	6.34798	6.53223	4.45096	3.44189	3.53008	4.43613	3.65689	3.00131
21	6.99388	6.99388	6.21882	4.97178	4.90209	4.46876	3.94245	4.01162	4.13447	3.02057
22	9.74235	9.74235	6.44224	5.31442	5.82182	5.77953	4.82246	4.6905	3.96743	4.19712
23	7.16325	7.16325	5.7153	7.30199	5.61197	6.06627	4.64079	4.89103	4.96079	4.78256
Number	8	8	8	8	8	8	8	8	8	8
Average	7.97581	7.36464	6.76567	6.28275	5.73692	5.55006	4.85666	4.85675	4.16114	4.36312
SD	2.05329	1.99916	1.42729	1.6861	1.24382	1.55197	1.15345	1.3082	0.56005	1.04433
SEM	0.725946	0.706809	0.504624	0.596128	0.439758	0.548705	0.407806	0.462518	0.198008	0.369226
