# Supplementary material for: Comparative effects of two heat acclimation protocols consisting of high-intensity interval training in the heat on aerobic performance and thermoregulatory responses in exercising rats
Source: PLoS One. 2020 Feb 21;15(2):e0229335. doi: 10.1371/journal.pone.0229335 (PMC7034902; doi:10.1371/journal.pone.0229335)
Supplement: S5 Fig — Panel A—Workload (J) performed during the incremental exercises before and after the two-weeks interventions. Panel B—Change in the workload (J) performed between the incremental exercises before and after the two-week interventions. (XLSX) [file pone.0229335.s005.xlsx]

## Sheet: Sheet1
Panel A - Workload (J) performed during the incremental exercises before and after the two-weeks interventions
Untrained				HIIT - 100%				HIIT - 85%
Rat	Before	After		Rat	Before	After		Rat	Before	After
1	137.968	162.891		8	205.263	304.796		16	121.201	199.099
2	297.574	298.271		9	143.727	215.239		17	130.831	215.676
3	282.373	391.214		10	319.213	392.213		18	170.557	283.09
4	230.639	242.403		11	273.768	228.284		19	208.382	315.837
5	308.24	229.211		12	255.368	355.537		20	187.848	310.564
6	143.646	140.822		13	219.29	340.699		21	208.25	442.387
7	299.769	291.119		14	176.497	340.674		22	246.546	453.038
				15	224.166	332.181		23	227.857	325.265
Number	7	7		Number	8	8		Number	8	8
Average	242.887	250.847		Average	227.162	313.703		Average	187.684	318.119
SD	74.2332	85.591		SD	55.4463	61.8553		SD	44.5222	92.3086
SEM	28.0575	32.3504		SEM	19.6032	21.8691		SEM	15.741	32.636
Panel B - Change in the workload (J) performed between the incremental exercises before and after the two-
week interventions
Untrained			HIIT - 100%			HIIT - 85%
Rat	Change		Rat	Change		Rat	Change
1	24.9232		8	99.5325		16	77.8978
2	0.696404		9	71.5118		17	84.8448
3	108.841		10	72.9996		18	112.533
4	11.7637		11	-45.4841		19	107.455
5	-79.0296		12	100.168		20	122.716
6	-2.82381		13	121.409		21	234.137
7	-8.65048		14	164.177		22	206.491
			15	108.016		23	97.4078
Number	7		Number	8		Number	8
Average	7.96004		Average	86.5412		Average	130.435
SD	55.5147		SD	60.826		SD	57.788
SEM	20.9826		SEM	21.5052		SEM	20.4312
