# Supplementary material for: Comparative effects of two heat acclimation protocols consisting of high-intensity interval training in the heat on aerobic performance and thermoregulatory responses in exercising rats
Source: PLoS One. 2020 Feb 21;15(2):e0229335. doi: 10.1371/journal.pone.0229335 (PMC7034902; doi:10.1371/journal.pone.0229335)
Supplement: S6 Fig — Panel A—Colonic temperature (°C) during the first incremental exercise. Panel B—Tail-skin temperature (°C) during the first incremental exercise. Panel C—Colonic temperature (°C) during the second incremental exercise. Panel D—Tail-skin temperature (°C) during the second incremental exercise. (XLSX) [file pone.0229335.s006.xlsx]

## Sheet: Sheet1
Panel A - Colonic temperature (ºC) during the first incremental exercise
Untrained															HIIT - 100%															HIIT - 85%
Rat	0	3	6	9	12	15	18	21	24	27	30	33	Fatigue		Rat	0	3	6	9	12	15	18	21	24	27	30	33	Fatigue		Rat	0	3	6	9	12	15	18	21	24	27	30	33	Fatigue
1	37.7	38.43	38.76	39.19	39.66	40.13	40.64	41.08	41.43	41.81	42.27	42.57	42.57		8	37.72	38.27	38.66	38.94	39.16	39.59	39.87	40.14	40.42	40.69	40.95	41.25	42.66		16	37.73	38.5	39	39.39	39.84	40.23	40.65	41.09	41.4	41.77	41.96	42.42	42.54
2	37	37.58	37.98	37.98	38.06	38.21	38.33	38.46	38.6	38.73	38.89	39.11	41.11		9	37.52	38.37	39.1	39.71	40.18	40.68	41.18	41.55	41.84	42.13	42.46	42.77	43.02		17	37.67	38.43	39.08	39.51	39.99	40.47	40.9	41.24	41.55	41.79	42.06	42.31	42.31
3	36.9	37.44	37.7	37.79	37.95	38.09	38.28	38.44	38.57	38.67	38.79	38.91	40.1		10	37.13	37.81	38.22	38.47	38.67	38.93	39.14	39.5	39.74	39.95	40.13	40.31	41.59		18	36.8	37.57	38.04	38.45	38.64	38.74	38.85	38.99	39.18	39.32	39.48	39.7	40.22
4	36.92	37.58	38.08	38.55	38.76	39	39.29	39.61	39.9	40.2	40.58	40.94	41.88		11	36.84	37.59	37.99	38.43	38.59	38.78	38.97	39.23	39.49	39.77	40.02	40.29	41.65		19	37.11	37.74	38.03	38.37	38.67	38.97	39.27	39.56	39.87	40.22	40.54	40.84	41.9
5	36.44	37.28	37.85	38.31	38.37	38.47	38.63	38.83	39.03	39.23	39.46	39.68	41.24		12	37.3	37.82	38.21	38.38	38.46	38.62	38.81	39.03	39.22	39.48	39.74	40.03	42.1		20	37.51	38.05	38.49	38.63	38.81	39.04	39.26	39.46	39.64	39.87	40.07	40.34	41.85
6	37.14	37.77	38.36	38.94	39.44	39.72	40.04	40.32	40.67	40.97	41.17	41.38	41.77		13	37.38	38.2	38.73	39.01	39.18	39.44	39.66	39.9	40.19	40.48	40.74	41.08	41.74		21	37.64	38.19	38.33	38.63	38.83	39.06	39.36	39.65	39.96	40.22	40.52	40.77	42.23
7	37.2	37.91	38.39	38.67	38.9	39.19	39.51	39.84	40.19	40.47	40.74	40.99	42.44		14	37.52	38.11	38.66	38.81	38.94	39.14	39.33	39.58	39.84	40.12	40.39	40.66	41.64		22	36.96	37.73	38.2	38.53	38.69	38.9	39.17	39.4	39.68	39.94	40.22	40.49	42
															15	37.19	37.94	38.51	38.93	39.29	39.65	40	40.31	40.59	40.81	41.04	41.28	42.63		23	36.96	37.5	37.62	37.73	37.93	38.11	38.37	38.67	38.94	39.22	39.49	39.85	42.11
Number	7	7	7	7	7	7	7	7	7	7	7	7	7		Number	8	8	8	8	8	8	8	8	8	8	8	8	8		Number	8	8	8	8	8	8	8	8	8	8	8	8	8
Average	37.0429	37.7129	38.16	38.49	38.7343	38.9729	39.2457	39.5114	39.77	40.0114	40.2714	40.5114	41.5871		Average	37.325	38.0138	38.51	38.835	39.0588	39.3537	39.62	39.905	40.1663	40.4287	40.6838	40.9587	42.1288		Average	37.2975	37.9638	38.3488	38.655	38.925	39.19	39.4788	39.7575	40.0275	40.2938	40.5425	40.84	41.895
SD	0.380075	0.37717	0.365011	0.50183	0.656451	0.77021	0.894145	0.995798	1.08899	1.18685	1.28309	1.33071	0.853653		SD	0.274434	0.267418	0.355769	0.434445	0.544989	0.654958	0.759248	0.794283	0.818255	0.825408	0.851904	0.870409	0.565444		SD	0.377728	0.385151	0.497032	0.569084	0.674558	0.780183	0.863323	0.926742	0.956403	0.988129	0.991143	1.02221	0.713683
SEM	0.143655	0.142557	0.137961	0.189674	0.248115	0.291112	0.337955	0.376376	0.4116	0.448587	0.484962	0.50296	0.322651		SEM	0.0970272	0.0945466	0.125783	0.1536	0.192683	0.231563	0.268435	0.280821	0.289297	0.291826	0.301194	0.307736	0.199915		SEM	0.133547	0.136171	0.175727	0.201202	0.238492	0.275836	0.305231	0.327653	0.33814	0.349356	0.350422	0.361406	0.252325
Panel B - Tail-skin temperature (ºC) during the first incremental exercise
Untrained															HIIT - 100%															HIIT - 85%
Rat	0	3	6	9	12	15	18	21	24	27	30	33	Fatigue		Rat	0	3	6	9	12	15	18	21	24	27	30	33	Fatigue		Rat	0	3	6	9	12	15	18	21	24	27	30	33	Fatigue
1	29.9	31.3	34.1	36.3	37.1	37.6	37.6	37.5	37.3	37.9	38	38.5	38.5		8	28.6	29.5	30.9	32.6	33.5	33.7	34.4	34.9	35.2	35.3	35.4	35.8	37.3		16	29.7	31.6	33	35.7	36.5	37	37.2	37.4	37.5	37.9	37.8	38.1	38.2
2	30.1	29.7	29.5	31.8	33.4	34	34.2	34.4	34.5	34.6	34.9	34.8	36.3		9	31.6	32.6	33.4	34.3	36.5	37.4	37.8	37.8	37.9	38.5	38.8	39	38.9		17	29.8	32.5	33.8	36.4	37.3	37.3	37.1	36.7	37.3	37.4	37.6	37.6	37.6
3	29.7	29.5	31	32.4	33.3	33.9	34.1	34.1	34.6	34.8	34.9	35.2	34.8		10	32.3	31.8	32	32.8	33.3	33.9	34.4	34.5	34.3	34.5	34.7	35.1	36.1		18	29.4	30.1	30	29.9	30.8	32.5	33.6	33.6	33.6	34.2	34.2	34.1	34.8
4	31.2	31.4	31.4	32.1	34.5	35.2	35.8	35.7	36	36.3	36.3	36.4	37.2		11	28.5	29.6	29.6	29.8	31	32.2	33	33.6	34	33.7	33.8	33.9	36		19	30.8	30.5	30.6	30.8	31.1	31.4	31.6	31.8	31.9	32.1	32.3	32.8	34.9
5	30.2	30	30	30.2	33.1	34.6	35.2	35.6	35.9	36.1	36.4	36.5	36		12	29.7	28.9	28.9	31.6	33.5	34	34.2	34.2	34.7	35	35.4	35.7	37		20	26.2	28.4	31.2	33.9	35.1	35.6	36	36.4	36.7	36.9	37.1	37.3	37.9
6	26.3	28.3	29	29.8	31	32.6	33.9	35.3	35.9	36.1	36.3	37	37.3		13	28	28.9	29.6	31.6	33.2	34	34.4	34.7	35.2	35.5	35.6	35.5	35.1		21	27.2	28.9	32.6	34.9	35.9	36.3	36.7	37.1	37.2	37.5	37.7	38	37.6
7	27.8	29.8	30.7	33.3	35.2	35.9	36.4	36.7	37.1	37.3	37.5	37.9	38.7		14	28.6	29.8	30.3	33.2	34.6	35.4	35.8	35.9	36.2	36.5	36.9	37.1	37.2		22	28.1	28.3	28.9	29.4	30.3	31.3	32.1	32.6	33.2	33.8	34.5	35.2	37.2
															15	27.3	28.7	29.5	31.6	33.5	34.7	35.6	36.4	36.7	37.3	37.9	38.1	38.8		23	31.9	31.5	33	33.6	34	34.1	34	33.9	34	34.3	34.6	34.8	36.1
Number	7	7	7	7	7	7	7	7	7	7	7	7	7		Number	8	8	8	8	8	8	8	8	8	8	8	8	8		Number	8	8	8	8	8	8	8	8	8	8	8	8	8
Average	29.3143	30	30.8143	32.2714	33.9429	34.8286	35.3143	35.6143	35.9	36.1571	36.3286	36.6143	36.9714		Average	29.325	29.975	30.525	32.1875	33.6375	34.4125	34.95	35.25	35.525	35.7875	36.0625	36.275	37.05		Average	29.1375	30.225	31.6375	33.075	33.875	34.4375	34.7875	34.9375	35.175	35.5125	35.725	35.9875	36.7875
SD	1.67474	1.07393	1.67673	2.15848	1.91212	1.60905	1.3765	1.19782	1.08474	1.1998	1.17291	1.33595	1.3901		SD	1.76291	1.44197	1.51351	1.3506	1.53245	1.51133	1.44123	1.36591	1.3199	1.56336	1.67497	1.67396	1.32988		SD	1.87764	1.58452	1.72207	2.69907	2.78196	2.46457	2.25859	2.20903	2.23079	2.16824	2.08515	2.02092	1.34742
SEM	0.632993	0.405909	0.633745	0.81583	0.722712	0.608164	0.520269	0.452732	0.409994	0.453482	0.443318	0.504942	0.525409		SEM	0.623283	0.509814	0.535107	0.477507	0.541802	0.534335	0.509552	0.482923	0.466656	0.552733	0.592193	0.591834	0.470182		SEM	0.663846	0.560214	0.608845	0.954267	0.98357	0.871357	0.798534	0.781011	0.788704	0.766587	0.737212	0.714502	0.476384
Panel C - Colonic temperature (ºC) during the second incremental exercise
Untrained														HIIT - 100%														HIIT - 85%
Rat	0	3	6	9	12	15	18	21	24	27	30	Fatigue		Rat	0	3	6	9	12	15	18	21	24	27	30	Fatigue		Rat	0	3	6	9	12	15	18	21	24	27	30	Fatigue
1	36.48	37.99	38.77	39.28	39.69	40.11	40.52	40.92	41.31	41.69	42.08	42.33		8	37.08	37.62	38.07	38.34	38.46	38.69	39.01	39.31	39.59	39.82	40.1	42.33		16	37.37	38.08	38.68	39.15	39.32	39.57	39.79	40.09	40.34	40.64	40.96	42.63
2	36.73	37.19	37.71	37.88	37.98	38.18	38.41	38.67	38.96	39.19	39.43	41.6		9	37.55	38.22	38.83	39.14	39.46	39.79	40.13	40.46	40.81	41.11	41.4	42.97		17	36.6	37.57	38.12	38.59	38.89	39.19	39.54	39.9	40.18	40.53	40.8	42.08
3	36.49	37.14	37.42	37.67	37.92	38.06	38.37	38.57	38.81	39.06	39.27	41.4		10	36.45	37	37.5	37.74	37.86	38.13	38.38	38.6	38.81	39.09	39.35	42.26		18	36.91	37.53	37.94	38.08	38.18	38.36	38.65	38.82	39.04	39.33	39.46	40.9
4	36.83	37.49	38.11	38.62	39.03	39.21	39.48	39.74	40.03	40.34	40.65	41.63		11	36.82	37.3	37.56	38.15	38.67	39.07	39.32	39.46	39.73	39.97	40.1	41.21		19	36.62	37.22	37.6	37.92	38.02	38.18	38.41	38.67	38.97	39.24	39.57	41.86
5	36.79	37.41	38.04	38.58	38.89	39.08	39.24	39.48	39.72	39.95	40.21	41.2		12	36.85	37.41	37.9	38.02	38.17	38.48	38.64	38.79	39.04	39.37	39.59	42.23		20	37.08	37.58	38.04	38.23	38.31	38.47	38.62	38.73	38.94	39.06	39.2	41.67
6	36.99	37.71	38.27	38.95	39.51	39.82	40.21	40.57	40.84	41.04	41.19	41.37		13	37.03	37.56	38.07	38.25	38.39	38.66	38.88	39.1	39.48	39.63	39.93	41.87		21	37.08	37.74	37.89	37.87	37.96	38.07	38.2	38.36	38.52	38.71	38.88	42
7	37.81	38.24	38.81	39.08	39.32	39.58	39.82	40.03	40.22	40.37	40.54	41.55		14	37.13	37.46	37.77	38.08	38.27	38.49	38.75	38.97	39.2	39.45	39.72	42.22		22	36.36	36.62	37.37	37.4	37.78	38.58	38.73	38.86	38.9	39.51	39.72	41.72
														15	36.88	37.48	38.02	38.53	38.89	39.27	39.58	39.93	40.16	40.39	40.61	42.64		23	37.35	37.78	38.13	38.36	38.61	38.89	39.19	39.49	39.77	40.02	40.39	42.54
Number	7	7	7	7	7	7	7	7	7	7	7	7		Number	8	8	8	8	8	8	8	8	8	8	8	8		Number	8	8	8	8	8	8	8	8	8	8	8	8
Average	36.8743	37.5957	38.1614	38.58	38.9057	39.1486	39.4357	39.7114	39.9843	40.2343	40.4814	41.5829		Average	36.9738	37.5063	37.965	38.2812	38.5212	38.8225	39.0862	39.3275	39.6025	39.8537	40.1	42.2163		Average	36.9213	37.515	37.9712	38.2	38.3838	38.6637	38.8912	39.115	39.3325	39.63	39.8725	41.925
SD	0.451289	0.408569	0.512134	0.605062	0.706655	0.784526	0.831762	0.888921	0.917003	0.94412	0.97776	0.362202		SD	0.31464	0.345623	0.413314	0.417935	0.490494	0.527657	0.566592	0.616575	0.644399	0.644846	0.648735	0.520328		SD	0.367363	0.436807	0.389374	0.524105	0.522	0.517244	0.558709	0.629716	0.670069	0.697956	0.759036	0.543376
SEM	0.170571	0.154425	0.193568	0.228692	0.267091	0.296523	0.314377	0.335981	0.346595	0.356844	0.369558	0.1369		SEM	0.111242	0.122196	0.146129	0.147762	0.173416	0.186555	0.200321	0.217992	0.227829	0.227988	0.229362	0.183964		SEM	0.129882	0.154434	0.137665	0.185299	0.184555	0.182873	0.197533	0.222638	0.236905	0.246765	0.26836	0.192112
Panel D - Tail-skin temperature (ºC) during the second incremental exercise
Untrained														HIIT - 100%														HIIT - 85%
Rat	0	3	6	9	12	15	18	21	24	27	30	Fatigue		Rat	0	3	6	9	12	15	18	21	24	27	30	Fatigue		Rat	0	3	6	9	12	15	18	21	24	27	30	Fatigue
1	30.5	31.1	32	33.4	35.5	36.5	37	37.3	37.7	37.8	38	37.9		8	29.5	29.8	30	31.1	33.5	34.4	34.9	35.4	35.3	35.4	35.5	37.9		16	29.1	30.4	31.1	31.7	34.4	35.6	36.2	36.6	36.9	37.2	37.4	38.3
2	31.2	32.3	31.8	34.5	35.8	36.1	36.2	36.6	36.8	36.9	37.1	36.5		9	29.3	30.7	30.9	33.5	35.7	36.6	37.2	37.7	37.4	37.5	37.8	39.1		17	29.2	30.3	30.9	31.8	34.6	36.3	36.9	37.3	37.6	37.7	37.9	38.5
3	33.1	32	32.6	34.2	34.9	35.1	35.4	35.5	35.7	35.9	36	37.1		10	30.3	29.9	30.1	31.4	32.6	33.6	34.3	34.8	35.1	35.2	35.3	36.9		18	29.9	30.5	31	33.9	35.4	36	36.3	36.6	36.8	36.9	37	37.7
4	32	30.6	30.2	30.1	31.3	33.3	34.2	34.8	35.2	35.3	35.5	36.8		11	29.8	28.9	29.1	29.3	29.1	29.5	31.3	32.6	33.4	33.8	34.4	36.8		19	28.6	29.3	29.8	31.7	34.5	35.6	36	36.4	36.7	36.8	37.1	38.2
5	27.3	28.3	29	29.7	31.1	33.2	34.6	35.3	35.7	36	36.4	37.3		12	27.7	28.1	28.8	32.8	34.5	35.2	35.6	35.9	36.1	36.4	36.6	38		20	28.3	28.6	28.9	29.4	29.9	31	31.8	32.6	33.1	33.5	33.9	36.7
6	28.8	29.1	29.3	29.2	29.7	30.3	30.7	31.3	32.1	33	33.7	34.4		13	26.3	28	29	31	33.7	34.6	35	35.4	35.7	35.9	36	36.6		21	29.1	29.1	31.7	33.3	34.3	34.9	35.3	35.6	35.8	35.7	36	38.2
7	28.1	28.5	29.1	30.4	31	32.1	33.1	34	34.6	35	35.2	36.7		14	27.9	28	28.2	28.7	29.1	29.4	29.7	29.9	29.9	30.1	30.1	33.9		22	29.8	28.6	28.5	29.4	30.8	31.5	32.8	33.9	34.8	35.1	35.5	38.1
														15	26	27.7	28.5	29.2	30.1	31.2	32.7	34	35.1	35.9	36.3	38.5		23	30.1	30.8	31.9	33	33.6	34.3	34.9	35.4	35.5	35.8	36.1	37.4
Number	7	7	7	7	7	7	7	7	7	7	7	7		Number	8	8	8	8	8	8	8	8	8	8	8	8		Number	8	8	8	8	8	8	8	8	8	8	8	8
Average	30.1429	30.2714	30.5714	31.6429	32.7571	33.8	34.4571	34.9714	35.4	35.7	35.9857	36.6714		Average	28.35	28.8875	29.325	30.875	32.2875	33.0625	33.8375	34.4625	34.75	35.025	35.25	37.2125		Average	29.2625	29.7	30.475	31.775	33.4375	34.4	35.025	35.55	35.9	36.0875	36.3625	37.8875
SD	2.14076	1.64794	1.53048	2.28973	2.53893	2.23681	2.09909	1.95424	1.77951	1.52315	1.38736	1.10259		SD	1.62481	1.11795	0.919239	1.73019	2.54134	2.70182	2.44829	2.35793	2.25642	2.25119	2.30837	1.60039		SD	0.63457	0.897616	1.26576	1.67481	1.98202	2.0452	1.8093	1.57843	1.44222	1.35798	1.27608	0.593867
SEM	0.809132	0.622864	0.578469	0.865436	0.959627	0.845436	0.793382	0.738633	0.672593	0.575698	0.524372	0.416741		SEM	0.574456	0.395256	0.325	0.611716	0.898498	0.955237	0.8656	0.833653	0.797765	0.795916	0.816132	0.565824		SEM	0.224354	0.317355	0.447513	0.592136	0.700749	0.723089	0.639685	0.558058	0.509902	0.480118	0.451164	0.209964
