# Supplementary material for: Comparative effects of two heat acclimation protocols consisting of high-intensity interval training in the heat on aerobic performance and thermoregulatory responses in exercising rats
Source: PLoS One. 2020 Feb 21;15(2):e0229335. doi: 10.1371/journal.pone.0229335 (PMC7034902; doi:10.1371/journal.pone.0229335)
Supplement: S7 Fig — Panel A—Colonic temperature (°C) at the beginning of the incremental exercises. Panel B—Colonic temperature (°C) at the end of the incremental exercises. Panel C—Change in colonic temperature (°C) during the incremental exercises. Panel D—Tail-skin temperature (°C) at the end of the incremental exercises. (XLSX) [file pone.0229335.s007.xlsx]

## Sheet: Sheet1
Panel A - Colonic temperature (ºC) at the beginning of the incremental exercises
Untrained				HIIT - 100%				HIIT - 85%
Rat	Before	After		Rat	Before	After		Rat	Before	After
1	37.7	36.48		8	37.72	37.08		16	37.73	37.37
2	37	36.73		9	37.52	37.55		17	37.67	36.6
3	36.9	36.49		10	37.13	36.45		18	36.8	36.91
4	36.92	36.83		11	36.84	36.82		19	37.11	36.62
5	36.44	36.79		12	37.3	36.85		20	37.51	37.08
6	37.14	36.99		13	37.38	37.03		21	37.64	37.08
7	37.2	37.81		14	37.52	37.13		22	36.96	36.36
				15	37.19	36.88		23	36.96	37.35
Number	7	7		Number	8	8		Number	8	8
Average	37.0429	36.8743		Average	37.325	36.9738		Average	37.2975	36.9213
SD	0.380075	0.451289		SD	0.274434	0.31464		SD	0.377728	0.367363
SEM	0.143655	0.170571		SEM	0.0970272	0.111242		SEM	0.133547	0.129882
Panel B - Colonic temperature (ºC) at the end of the incremental exercises
Untrained				HIIT - 100%				HIIT - 85%
Rat	Before	After		Rat	Before	After		Rat	Before	After
1	42.57	42.33		8	42.66	42.33		16	42.54	42.63
2	41.11	41.6		9	43.02	42.97		17	42.31	42.08
3	40.1	41.4		10	41.59	42.26		18	40.22	40.9
4	41.88	41.63		11	41.65	41.21		19	41.9	41.86
5	41.24	41.2		12	42.1	42.23		20	41.85	41.67
6	41.77	41.37		13	41.74	41.87		21	42.23	42
7	42.44	41.55		14	41.64	42.22		22	42	41.72
				15	42.63	42.64		23	42.11	42.54
Number	7	7		Number	8	8		Number	8	8
Average	41.5871	41.5829		Average	42.1288	42.2163		Average	41.895	41.925
SD	0.853653	0.362202		SD	0.565444	0.520328		SD	0.713683	0.543376
SEM	0.322651	0.1369		SEM	0.199915	0.183964		SEM	0.252325	0.192112
Panel C - Change in colonic temperature (ºC) during the incremental exercises
Untrained				HIIT - 100%				HIIT - 85%
Rat	Before	After		Rat	Before	After		Rat	Before	After
1	4.87	5.85		8	4.94	5.25		16	4.81	5.26
2	4.11	4.87		9	5.5	5.42		17	4.64	5.48
3	3.2	4.91		10	4.46	5.81		18	3.42	3.99
4	4.96	4.8		11	4.81	4.39		19	4.79	5.24
5	4.8	4.41		12	4.8	5.38		20	4.34	4.59
6	4.63	4.38		13	4.36	4.84		21	4.59	4.92
7	5.24	3.74		14	4.12	5.09		22	5.04	5.36
				15	5.44	5.76		23	5.15	5.19
Number	7	7		Number	8	8		Number	8	8
Average	4.54429	4.70857		Average	4.80375	5.2425		Average	4.5975	5.00375
SD	0.686946	0.647184		SD	0.491468	0.470919		SD	0.53957	0.495088
SEM	0.259641	0.244613		SEM	0.17376	0.166495		SEM	0.190767	0.17504
Panel D - Tail-skin temperature (ºC) at the end of the incremental exercises
Untrained				HIIT - 100%				HIIT - 85%
Rat	Before	After		Rat	Before	After		Rat	Before	After
1	38.5	37.9		8	37.3	37.9		16	38.2	38.3
2	36.3	36.5		9	38.9	39.1		17	37.6	38.5
3	34.8	37.1		10	36.1	36.9		18	34.8	37.7
4	37.2	36.8		11	36	36.8		19	34.9	38.2
5	36	37.3		12	37	38		20	37.9	36.7
6	37.3	34.4		13	35.1	36.6		21	37.6	38.2
7	38.7	36.7		14	37.2	33.9		22	37.2	38.1
				15	38.8	38.5		23	36.1	37.4
Number	7	7		Number	8	8		Number	8	8
Average	36.9714	36.6714		Average	37.05	37.2125		Average	36.7875	37.8875
SD	1.3901	1.10259		SD	1.32988	1.60039		SD	1.34742	0.593867
SEM	0.525409	0.416741		SEM	0.470182	0.565824		SEM	0.476384	0.209964
