# Supplementary material for: Comparative effects of two heat acclimation protocols consisting of high-intensity interval training in the heat on aerobic performance and thermoregulatory responses in exercising rats
Source: PLoS One. 2020 Feb 21;15(2):e0229335. doi: 10.1371/journal.pone.0229335 (PMC7034902; doi:10.1371/journal.pone.0229335)
Supplement: S8 Fig — Panel A—Ratio between the change in colonic temperature and the distance travelled (°C/km) during the incremental exercises before and after the two-week interventions. Panel B—Change in the ratio between the change in colonic temperature and the distance travelled (°C/km) between the incremental exercises before and after the two-week interventions. (XLSX) [file pone.0229335.s008.xlsx]

## Sheet: Sheet1
Panel A - Ratio between the change in colonic temperature and the distance travelled (ºC/km) during the
incremental exercises before and after the two-week interventions
Untrained				HIIT - 100%				HIIT - 85%
Rat	Before	After		Rat	Before	After		Rat	Before	After
1	8.7276	11.0232		8	6.15576	5.14		16	9.1358	6.2619
2	2.96751	4.20407		9	8.97227	7.08497		17	9.37374	7.51715
3	2.84066	3.83085		10	3.71667	4.29416		18	4.76987	3.49693
4	6.14241	6.58436		11	5.01826	5.73856		19	5.36996	4.15873
5	4.10256	5.49533		12	4.45517	3.75436		20	4.86547	3.31408
6	7.41987	8.22072		13	5.03464	4.03333		21	4.82955	2.69294
7	5.70806	3.5927		14	5.05521	3.77065		22	5.4902	3.22794
				15	6.47619	5.76577		23	4.81759	3.97245
Number	7	7		Number	8	8		Number	8	8
Average	5.41553	6.13589		Average	5.61052	4.94773		Average	6.08152	4.33027
SD	2.23412	2.71896		SD	1.61512	1.19357		SD	1.978	1.67622
SEM	0.844418	1.02767		SEM	0.571031	0.421991		SEM	0.69933	0.592632
Panel B - Change in the ratio between the change in colonic temperature and the distance travelled (ºC/km)
between the incremental exercises before and after the two-week interventions
Untrained			HIIT - 100%			HIIT - 85%
Rat	Change		Rat	Change		Rat	Change
1	2.29558		8	-1.01576		16	-2.8739
2	1.23657		9	-1.8873		17	-1.85659
3	0.990193		10	0.577494		18	-1.27294
4	0.441947		11	0.720304		19	-1.21122
5	1.39276		12	-0.700808		20	-1.55139
6	0.800849		13	-1.00131		21	-2.13661
7	-2.11536		14	-1.28457		22	-2.26225
			15	-0.710425		23	-0.845141
Number	7		Number	8		Number	8
Average	0.720362		Average	-0.662796		Average	-1.75126
SD	1.37829		SD	0.892843		SD	0.661431
SEM	0.520943		SEM	0.315668		SEM	0.233851
